# Supplementary material for: Ethical Considerations in Infodemic Management: Systematic Scoping Review
Source: JMIR Infodemiology. 2024 Aug 29;4:e56307. doi: 10.2196/56307 (PMC11393515; doi:10.2196/56307)
Supplement: Multimedia Appendix 2 [file infodemiology_v4i1e56307_app2.xlsx]

## Sheet: Sheet1
	Principle	Issue	aim	Notes	issue x aim
1	Communication and outreach	30	48		78
2	Surveillance and social listening	28	31	In aim it is also included "acknowledge limitations of social listening practices (1)	59
3	Trust	28	21		49
4	Vulnerability and equity	25	20		45
5	Community engagement	11	29		40
6	Education	9	20		29
7	Transparency	7	21		28
8	Privacy	14	12		26
9	Free speech versus regulation	16	6	The aim is determined as a sum of: Guaranteeing free speech (2) + Blocking and removing misinformation and conspiracy theories (4)	22
10	Informing versus manipulating behavior	10	10		20
11	Honesty and conflicts of interest	10	6		16
12	Necessity and proportionality	13	2	The issue is Necessity (9) + proportionality (4)	15
13	Effectiveness of targeted interventions	0	14		14
14	Translation of evidence into communication and public health practice	6	8		14
15	Fact checking and debunking	0	14		14
16	Good governance	6	7		13
17	Cybersecurity	9	4		13
18	Epistemic underdetermination	6	6		12
19	Autonomy	6	4		10
20	Cooperation between institutions	0	9		9
21	Alignment with human rights framework	4	5		9
22	Lack of openness	1	7		8
23	Individual versus collective health	7	0		7
24	Responsibility	5	2		7
25	Stigma	4	3		7
27	Research	2	4		6
28	Power imbalances	6	0		6
29	Tracing and control of citizens	3	3		6
30	Evaluation and acknowledgment of failure	0	6		6
31	Cultural perspectives	5	0		5
32	Fairness	3	2		5
33	Solidarity	2	3		5
34	Dignity	0	5		5
35	Definition of truth	4	0		4
36	Legality	4	0		4
37	Justice	0	4		4
38	Social media practices	3	0		3
39	Selection bias, information bias	3	0		3
40	Appeal to fear	3	0		3
41	Data and representation inclusiveness	3	0		3
42	Independent oversight	1	2		3
43	Ethics for ethics	1	2		3
44	Accountability	0	3		3
45	Beneficence	2	0		2
46	Reciprocity	1	1		2
47	Social cohesion vs polarization	0	2		2
48	Stewardship	0	2		2
49	Enforcement of reccomendations and restrictions	0	2		2
50	Criminalization	1	0		1
51	No harm	0	1		1
52	Protect healthcare professionals	0	1		1
53	Maintenance of peace	0	1		1
54	Maintenance of democracy	0	1		1
55	Collect data into a single and accessible platform	0	1		1
